# Supplementary material for: Hepatic Doppler Perfusion Index in Healthy Adults: Standardization, Physiological Reference Limit, and Clinical Perspectives
Source: Diagnostics (Basel). 2026 Jun 14;16(12):1840. doi: 10.3390/diagnostics16121840 (PMC13298128; doi:10.3390/diagnostics16121840)
Supplement: Supplementary file 1 [file diagnostics-16-01840-s001.zip]

Archive with 6 entries (6 files):
- Suppelemtary_TableS6_Vessel_Flow_Velocities.pdf
- Supplementary TableS4_RI.pdf
- Supplementary_TableS1_Heart_Rate_Parameters.pdf
- Supplementary_TableS2_Blood_Pressure_Workload.pdf
- Supplementary_TableS3_Vessel_Diameters.pdf
- Supplementary_TableS5_Flow_Rates.pdf
